# Supplementary material for: Hierarchical control of locomotion by distinct types of spinal V2a interneurons in zebrafish
Source: Nat Commun. 2019 Sep 13;10:4197. doi: 10.1038/s41467-019-12240-3 (PMC6744451; doi:10.1038/s41467-019-12240-3)
Supplement: Supplementary file 3 — Source Data [file 41467_2019_12240_MOESM3_ESM.xlsx]

## Sheet: Figure 1
	Panel f								Panel g, top						Panel h, top
	Type I V2a				Type II V2a				Type I V2a						Type II V2a
	Exp_ID	Rin	Rheobase		Exp_ID	Rin	Rheobase		45 pA test pulse			60 pA test pulse			150 pA test pulse			200 pA test pulse
	131014_e1	797.096	20.133		131002_e2	104.345	262.89		On time (ms)	Freq (Hz)		On time (ms)	Freq (Hz)		On time (ms)	Freq (Hz)		On time (ms)	Freq (Hz)
	131015_e1	673.588	20.1409		131021_e3	89.7621	192.24		45.315	12.7567		26.745	55.5093		8.31	13.54		5.75	393.701
	131213_e2	658.54	30.2495		131022_e2	74.2582	242.809		123.705	10.2627		44.76	39.1466		13.54	20.81		8.78	330.033
	140117_e1	517.031	30.2724		131101_e2	91.8634	232.694		221.145	16.0759		70.305	36.6703		20.81	59.03		12.31	283.286
	140228_e2	519.926	30.2752		131101_e3	73.0404	343.913		283.35	10.6684		97.575	36.914		59.03	107.43		16.22	255.755
	140815_e2	566.524	30.2887		131101_e4	69.2231	283.134		377.085	12.364		124.665	47.0478		107.43	306.95		21.69	182.815
	140828_e2	672.314	30.2825		131211_e2	115.73	242.805					145.92	47.824					28.05	157.233
	140910_e1	589.414	70.7575		131213_e1	285.339	91.0351					166.83	56					38.39	96.7118
	140910_e2	865.649	39.3702		140102_e2	95.7019	202.374					181.86	50.5817					45.9	133.156
	150331_e1	990.978	20.1371		140116_e1	92.3071	182.133					201.63	44.6828					61.26	65.1042
	150715_e1	878.7	25.2442		140219_e1	77.553	283.12					224.01	57					77.74	60.6796
	140314_e1	697.636	30.2945		140225_e1	146.165	161.822					238.875	57					87.44	103.093
	131016_e2	566.558	30.2712		140228_e1	54.7399	283.127					253.8	43.7445					97.26	101.833
	140124_e2	598.4	30.26		140318_e1	275.378	111.158					276.66	57.2738					112.2	66.9344
	140227_e1	636.994	30.2942		140319_e2	103.551	222.487					294.12	58					120.72	117.371
	160223_e1	917.784	15.1448		140820_e3	94.2755	242.793					308.655	44.9843					146.01	39.5413
	160303_e2	478.036	60.5878		140827_e2	81.7553	263.019					330.885	44.8934					171.24	39.6354
	160311_e2A	684.142	25.2698		140828_e1	109.019	222.48					353.16	45.8505					188.42	58.2072
	140820_e1	746.752	14.0228		140829_e1	86.8896	303.485					374.97	45.0755					195.79	135.685
	140820_e2	993.779	30		140902_e1	90.6014	222.457					397.155	47.4834					204.86	110.254
	140822_e2	778.29	15		140902_e2	97.0995	202.347					418.215	46.1042					273.48	14.573
	141021_e2	722.71	30.2723		140903_e1	85.3393	242.759					439.905	37.0165					286.73	75.4717
	141021_e3	642.388	30.2867		140904_e1	61.995	242.786					491.745	40.282					311.5	40.3714
	141022_e1	707.16	40.3962		140904_e2	64.0019	364.142											348.04	27.3673
	141022_e3	876.311	30.3056		140905_e2	65.485	141.497											363.82	63.3714
	141029_e1	826.184	20.161		140911_e1	74.0648	263.03											372.52	114.942
	150331_e3	499.121	20.1511		150325_e1A	73.4023	252.935											407.84	28.3126
	150401_e1	718.561	30.29		150627_e3	71.8543	182.127											425.24	57.4713
	150401_e2	641.942	50.415		160222_e2A	71.6124	323.824											475.35	19.9561
	150625_e2	772.15	15		160311_e1A	78.8898	222.594											499.45	41.4938
	150626_e3	692.976	15.1379		160514_e1	158.3	222.516
	150627_e1	882.784	20.039		120816_e1	112.265	250
	150715_e2A	1164.44	10.017		140820_e2	107.871	182.13
	160524_e1	584.248	91.0086		140821_e1	108.815	202.244
	160524_e4	559.667	45.5079		140826_e1	105.797	202.234
	160225_e1	773.913	30.2549		140826_e2	71.4585	263.03
	140820_e3	395.722	23.2		140910_e3	88.203	242.788
	140924_e1	625.609	91.0209		150318_e1	304.55	80.9163
	150319_e1	1098.93	20.1309		131008_e1	206.979	283.119
	150714_e1	813.559	35.3746		131101_e1	131.044	131.342
	150714_e3	874.292	15.1235		140214_e1	144.24	161.836
	160223_e2	455.385	45.4217		140218_e1	142.682	141.506
	140821_e1	616.606	34.5		140313_e2	75.6832	182.154
	150626_e2	696.919	20.1441		140314_e2	96.6354	182.155
	150717_e1	1100.95	9.98765		140317_e1	207.333	202.36
	150402_e2	1045.42	20.1174		140317_e2	105.513	111.181
	150716_e2	851.961	15.258		140319_e1	122.57	182.117
	160217_e2	746.702	25.2785		140324_e1	76.1121	263.039
	160219_e1	532.743	35.3833		140402_e1	193.625	100.991
	150628_e1	1169.61	9.99572		140815_e1	68.7632	242.791
	150703_e2	1218.47	20.0642		140815_e3	108.626	202.234
	150708_e3	1381.56	9.99161		140820_e1	154.519	161.836
	150709_e3	1090.24	15.1144		140827_e1	93.294	182.134
	150702_e1	1139.63	15.0501		140828_e3	128.515	182.109
	150702_e2	757.939	15.0331		140911_e2	94.6622	222.481
	150707_e2	833.296	35.1597		150325_e2A	76.0509	222.467
	150708_e2	935.39	30.1435		150513_e1	338.566	101.024
	150717_e2	843.029	20.1529		160310_e1A	83.1702	222.634
	160223_e3	690.486	45.0325		120816_e2	50.4571	290
	160225_e2	1024.71	25.0752		140905_e3	65.0014	333.906
	160225_e3	627.883	30.0968		150312_e1	86.5654	182.133
	160225_e4	1071.93	14.9963		150313_e1	144.931	121.272
	160325_e2	900.922	20.0617		150316_e2	156.263	100.999
	150625_e1	968.191	10.0202		150317_e1	154.665	130
	150703_e1	913.615	15.1307		150317_e3	86.3672	242.698
	150706_e1	736.937	40.4061		150319_e2	158.874	161.834
	160219_e2	601.772	45.4		160514_e2	129.921	222.552
	160229_e2	603.024	40.4949		160520_e1	77.5023	222.519
	160229_e3	672.729	30.2832		131212_e1	69.4194	344.025
	160301_e2	649.141	25.2676		140924_e3	149.33	80.7936
	160303_e1	791.5	20.1285		150323_e1	82.948	283.141
	160524_e2	805.767	40.443		150323_e2	77.4794	222.472
	160524_e3	499.347	141.578		150324_e1	213.49	70.7316
	150627_e2	746.877	4.95944		150324_e2	119.049	121.26
	150703_e3	1000.37	25.2174		150325_e3A	62.1385	283.151
	150625_e1	1236.4	10.0022		150330_e2	85.0162	242.828
	150703_e1	1154.31	20.0426		150331_e2	99.4436	161.841
	150706_e1	508.418	30.1181		131022_e1	54.3613	232.668
	160219_e2	784.27	60.2124		150707_e3	119.405	182.112
	160229_e2	568.741	60.1764		150714_e2	111.044	182.016
	160229_e3	671.658	30.1343		160218_e1	125.272	161.895
	160301_e2	738.589	20.0625		160218_e2	109.508	182.163
	160303_e1	1144.87	20.0886		131212_e1	61.3007	462.471
	160524_e2	560.658	80.3771		140924_e3	180.166	120.429
	160524_e3	495.855	45.0724		150323_e1	128.293	180.9
	150627_e2	1069.08	7.90453		150323_e2	75.1874	221.06
	150703_e3	1051.65	25.1154		150324_e1	180.793	100.494
	160317_e3	594.198	50.4115		150324_e2	123.821	140.576
	160329_e2	656.386	30.3074		150325_e3A	82.684	241.221
	160405_e2	612.832	40.4051		150330_e2	126.508	140.594
	160603_e1	878.353	15.139		150331_e2	209.61	100.402
	160617_e2	679.904	30.2688		131022_e1	88.5158	180.9
	160322_e2	942.64	25.2878		150707_e3	134.767	201.016
	160617_e1	723.776	55.535		150714_e2	220.269	100.407
	160318_e2	668.036	91.069		160218_e1	101.805	201.035
	160602_e2	846.417	20.1784		160218_e2	167.262	221.064
	160614_e4	390.106	182.167		160310_e1B	155.783	140.584
	160621_e1	418.672	40.4459		140820_e3	80.6095	314.3
	121003_e1	469.132	30.2763		140924_e1	59.6028	341.86
	121012_e1	633.463	30.306		150319_e1	127.434	180.773
	121017_e1	963.319	20.1469		150714_e1	124.879	160.755
	121017_e2	1070.51	20.1482		150714_e3	102.923	201.02
	130501_e1	695.963	20.1233		140821_e1	93.5838	160.796
	130508_e1	1194.61	9.98866		150626_e2	47.2519	311
	130619_e1	408.352	30.31		150717_e1	92.7707	180.765
					150402_e2	101.03	201.03
					150716_e2	128.455	241.097
					160217_e2	174.454	140.575
					160219_e1	111.683	140.567
					160223_e2	143.19	180.876
					150628_e1	121.833	121.344
					150703_e2	90.0562	161.822
					150708_e3	82.4317	241.2
					150709_e3	127.365	160.756
					150702_e1	131.369	263.018
					150702_e2	173.614	141.497
					150707_e2	152.494	161.816
					150708_e2	92.9189	283.122
					150717_e2	77.8613	311.656
					160223_e3	162.358	161.905
					160225_e2	101.724	182.173
					160225_e3	93.5846	222.577
					160225_e4	109.451	222.614
					160325_e2	148.024	263.103
					160314_e3	64.4949	283.242
					160404_e2	100.024	242.858
					160505_e3	226.712	141.535
					160419_e2	114.572	202.427
					160413_e1	172.728	222.537
					160506_e1	118.701	182.188
					160418_e3	85.226	242.886
					160512_e1	65.9859	283.21
					160517_e1	118.711	222.539
					160607_e1	184.666	121.39
					160419_e1	119.905	182.17
					160503_e2	105.661	222.556
					160510_e1	105.527	202.414
					160510_e2	162.503	161.871
					160512_e2	86.1995	283.211
					160523_e1	91.4582	202.351
					160621_e2	149.941	161.905
					120920_e2	67.9785	360.23
					121017_e3	176.928	111.288
					121024_e1	84.786	262.898
					121031_e1	242.519	80.8802

## Sheet: Figure 2
Panel c
	Type I V2a				160317_e3	160318_e2	160322_e2	160329_e2	160405_e2	160603_e1	160614_e4	160617_e1	160617_e2	141022_e3	141029_e1	150331_e3	141021_e2	141022_e1	160311_e2A	140124_e2	140828_e2	150319_e1	160524_e2 Cell1	160524_e2 Cell2	160524_e3 Cell2
		Firing Reliability - Mean	Firing Reliability - SD	Speed Bin	Type I_V2a_C1	Type I_V2a_C2	Type I_V2a_C3	Type I_V2a_C4	Type I_V2a_C5	Type I_V2a_C6	Type I_V2a_C7	Type I_V2a_C8	Type I_V2a_C9	Type I_V2a_C10	Type I_V2a_C11	Type I_V2a_C12	Type I_V2a_C13	Type I_V2a_C14	Type I_V2a_C15	Type I_V2a_C16	Type I_V2a_C17	Type I_V2a_C18	Type I_V2a_C19	Type I_V2a_C20	Type I_V2a_C21
		0	0	15			0											0
		0.278294	0.719023	25	0	0	2.27273	0	0	0	0	0	0	0	0	0	0	2.27273	0	0		1.02041	0	0	0
		3.45028	3.87617	35	6.66667	4.16667	8.33333	2.43902	0.534759	0	0	4.08163	12.2449	0	6.25	0	0	3.65854	7.69231	0	0	8.69565	7.69231	0	0
		28.0338	21.7162	45	37.5	25	57.1429	20	30.7692	27.7778	2.94118	35.8974	55.1724	50	0	66.6667	50	50	14.2857	5.55556	0	40	0	0	20
		54.2659	26.4216	55	50	40	60	25		66.6667	33.3333	60	78.5714	85.7143	50	100	100		83.3333	37.5	20		33.3333	33.3333	20
		83.2892	20.7343	65				88.8889			85.7143	75	100				100	50		100	50				100
	Type II V2a				160314_e3	160404_e2	160505_e3	160506_e1	160419_e1	160419_e2	160503_e2	160510_e1	160510_e2	160512_e1	160512_e2	160517_e1	160523_e1	160607_e1	160621_e2	131101_e1	131101_e2	131101_e3	131101_e4	150316_e2	150319_e2	150331_e3	150312_e1	150317_e1	150318_e1	160514_e1	131008_e1	140102_e2	140827_e1	140827_e2	140828_e1	140829_e1	140904_e1	140904_e2	140911_e1	150325_e1A	150325_e2A	140820_e2	140826_e1	140826_e2	140910_e3	140402_e1	140828_e3	140820_e2	150513_e1
		Firing Reliability - Mean	Firing Reliability - SD	Speed Bin	Type II_V2a_C1	Type II_V2a_C2	Type II_V2a_C3	Type II_V2a_C4	Type II_V2a_C5	Type II_V2a_C6	Type II_V2a_C7	Type II_V2a_C8	Type II_V2a_C9	Type II_V2a_C10	Type II_V2a_C11	Type II_V2a_C12	Type II_V2a_C13	Type II_V2a_C14	Type II_V2a_C15	Type II_V2a_C16	Type II_V2a_C17	Type II_V2a_C18	Type II_V2a_C19	Type II_V2a_C20	Type II_V2a_C21	Type II_V2a_C22	Type II_V2a_C23	Type II_V2a_C24	Type II_V2a_C25	Type II_V2a_C26	Type II_V2a_C27	Type II_V2a_C28	Type II_V2a_C29	Type II_V2a_C30	Type II_V2a_C31	Type II_V2a_C32	Type II_V2a_C33	Type II_V2a_C34	Type II_V2a_C35	Type II_V2a_C36	Type II_V2a_C37	Type II_V2a_C38	Type II_V2a_C39	Type II_V2a_C40	Type II_V2a_C41	Type II_V2a_C42	Type II_V2a_C43	Type II_V2a_C44	Type II_V2a_C45
		4.08163	10.799	15																					28.5714			0	0
		3.41351	7.30524	25	0	0	24.0385	1.40845	0	0	0	0	0	0	0	0	0	7.24638	0	0	0	0	0	0	31.8841	0	1.35135	0	2.83688	0	0	0	0	20	16.6667	0	0	0	0	0	0	0	10.3448	1.78571	0	0	19.4444	0	5.26316
		20.603	27.6017	35	0	0.934579	75.6757	7.29927	7.83133	1.30719	0.862069	0.769231	5.82524	14.8936	1.8018	21.7391	0.444444	95.2381	52.6316	2.63158	0	0	8.33333	6.87023	88.2353	0	21.6216	5.88235	30	1.40845	0	1.47059	10.4167	2.43902	61.9048	0	10.9375	0	10	5	4.87805	4.16667	72	45.8333	9.33333	10.8108	48.2759	20	17.2414
		51.2389	31.6483	45	0	0	100	29.1667	76	37.5	40	20	17.6471	47.3684	52	63.1579	8.53659	100	56.7568	50	17.6471	0	33.3333	60	100	50	80	47.0588	35.7143	81.8182	25	47.619	41.1765	75	80	37.5	70	1.85185	66.6667	31.25	22.2222	0	100	83.3333	11.1111	37.5	100	25	55.5556
		67.2487	29.9923	55	16.6667	0	100	42.8571	69.2308	42.8571	81.8182	62.5	66.6667	75	87.5	95.8333	18.9189		65.1163	75	66.6667	11.7647	100	85.7143		100	100		81.8182	100	61.5385	80	57.1429	87.5	100	50	100	0	75	33.3333	66.6667	50	100	100	45.4545	75	100	20	14.2857
		84.5268	23.1692	65	61.5385	50	100	86.6667	100	44.4444	100	80	100	100	75	100			85.7143	0	66.6667	50		100			100		100	100		100	85.7143	100	100		100	57.1429	100	100	66.6667	100	100	100	84.6154			50	71.4286
Panel e					Panel f
	Spike Timing (ms)	Spikes (% of total)				Spike Timing (ms)	Spikes (% of total)
	-15	0.0101271				-15	0.00676338
	-14.8505	0.0101271				-14.8505	0.00676338
	-14.701	0.0101271				-14.701	0.00676338
	-14.5515	0.0101271				-14.5515	0.00676338
	-14.402	0.0101271				-14.402	0.00676339
	-14.2525	0.0101271				-14.2525	0.00676339
	-14.103	0.0101271				-14.103	0.00676339
	-13.9535	0.0101271				-13.9535	0.00676339
	-13.804	0.0101271				-13.804	0.00676339
	-13.6545	0.0101271				-13.6545	0.00676339
	-13.505	0.0101271				-13.505	0.00676339
	-13.3555	0.0101271				-13.3555	0.00676339
	-13.206	0.0101271				-13.206	0.0067634
	-13.0565	0.0101271				-13.0565	0.0067634
	-12.907	0.0101272				-12.907	0.00676341
	-12.7575	0.0101272				-12.7575	0.00676341
	-12.608	0.0101273				-12.608	0.00676342
	-12.4585	0.0101274				-12.4585	0.00676344
	-12.309	0.0101275				-12.309	0.00676345
	-12.1595	0.0101277				-12.1595	0.00676347
	-12.0101	0.0101279				-12.0101	0.0067635
	-11.8606	0.0101282				-11.8606	0.00676354
	-11.7111	0.0101285				-11.7111	0.00676359
	-11.5616	0.010129				-11.5616	0.00676366
	-11.4121	0.0101297				-11.4121	0.00676375
	-11.2626	0.0101306				-11.2626	0.00676386
	-11.1131	0.0101317				-11.1131	0.006764
	-10.9636	0.0101332				-10.9636	0.00676419
	-10.8141	0.0101352				-10.8141	0.00676443
	-10.6646	0.0101377				-10.6646	0.00676474
	-10.5151	0.010141				-10.5151	0.00676513
	-10.3656	0.0101452				-10.3656	0.00676563
	-10.2161	0.0101506				-10.2161	0.00676627
	-10.0666	0.0101576				-10.0666	0.00676708
	-9.91709	0.0101664				-9.91709	0.0067681
	-9.76759	0.0101775				-9.76759	0.00676939
	-9.61809	0.0101917				-9.61809	0.00677101
	-9.46859	0.0102094				-9.46859	0.00677304
	-9.3191	0.0102317				-9.3191	0.00677557
	-9.1696	0.0102596				-9.1696	0.00677874
	-9.0201	0.0102943				-9.0201	0.00678266
	-8.8706	0.0103374				-8.8706	0.00678753
	-8.72111	0.0103907				-8.72111	0.00679354
	-8.57161	0.0104562				-8.57161	0.00680095
	-8.42211	0.0105366				-8.42211	0.00681004
	-8.27261	0.0106349				-8.27261	0.00682118
	-8.12312	0.0107546				-8.12312	0.00683477
	-7.97362	0.0108997				-7.97362	0.00685133
	-7.82412	0.0110751				-7.82412	0.00687142
	-7.67462	0.0112862				-7.67462	0.00689574
	-7.52513	0.0115394				-7.52513	0.00692509
	-7.37563	0.0118418				-7.37563	0.00696039
	-7.22613	0.0122017				-7.22613	0.00700275
	-7.07663	0.0126283				-7.07663	0.00705341
	-6.92714	0.0131321				-6.92714	0.00711383
	-6.77764	0.0137248				-6.77764	0.00718566
	-6.62814	0.0144192				-6.62814	0.00727082
	-6.47864	0.0152297				-6.47864	0.00737147
	-6.32915	0.0161721				-6.32915	0.00749008
	-6.17965	0.0172634				-6.17965	0.00762944
	-6.03015	0.0185222				-6.03015	0.00779267
	-5.88065	0.0199685				-5.88065	0.0079833
	-5.73116	0.0216236				-5.73116	0.00820526
	-5.58166	0.0235099				-5.58166	0.0084629
	-5.43216	0.0256512				-5.43216	0.00876106
	-5.28266	0.028072				-5.28266	0.00910506
	-5.13317	0.0307977				-5.13317	0.00950074
	-4.98367	0.033854				-4.98367	0.00995447
	-4.83417	0.0372668				-4.83417	0.0104732
	-4.68467	0.0410618				-4.68467	0.0110643
	-4.53518	0.045264				-4.53518	0.0117358
	-4.38568	0.0498972				-4.38568	0.0124964
	-4.23618	0.0549838				-4.23618	0.0133552
	-4.08668	0.0605437				-4.08668	0.0143216
	-3.93719	0.0665942				-3.93719	0.0154059
	-3.78769	0.0731495				-3.78769	0.0166186
	-3.63819	0.0802194				-3.63819	0.0179704
	-3.48869	0.0878093				-3.48869	0.0194726
	-3.3392	0.0959197				-3.3392	0.0211364
	-3.1897	0.104545				-3.1897	0.0229732
	-3.0402	0.113673				-3.0402	0.0249945
	-2.8907	0.123287				-2.8907	0.0272112
	-2.74121	0.13336				-2.74121	0.0296344
	-2.59171	0.143859				-2.59171	0.0322743
	-2.44221	0.154745				-2.44221	0.0351404
	-2.29271	0.165969				-2.29271	0.0382417
	-2.14322	0.177476				-2.14322	0.0415857
	-1.99372	0.189204				-1.99372	0.0451788
	-1.84422	0.201082				-1.84422	0.049026
	-1.69472	0.213035				-1.69472	0.0531303
	-1.54523	0.224981				-1.54523	0.0574932
	-1.39573	0.236833				-1.39573	0.0621136
	-1.24623	0.248502				-1.24623	0.0669886
	-1.09673	0.259893				-1.09673	0.0721124
	-0.947236	0.270913				-0.947236	0.0774768
	-0.797739	0.281465				-0.797739	0.0830708
	-0.648241	0.291455				-0.648241	0.0888805
	-0.498744	0.300791				-0.498744	0.0948891
	-0.349246	0.309386				-0.349246	0.101077
	-0.199749	0.317155				-0.199749	0.107421
	-0.0502513	0.324023				-0.0502513	0.113896
	0.0992462	0.329921				0.0992462	0.120474
	0.248744	0.334789				0.248744	0.127123
	0.398241	0.338577				0.398241	0.133809
	0.547739	0.341244				0.547739	0.140498
	0.697236	0.342765				0.697236	0.147152
	0.846734	0.343122				0.846734	0.15373
	0.996231	0.342313				0.996231	0.160193
	1.14573	0.340344				1.14573	0.166499
	1.29523	0.337238				1.29523	0.172605
	1.44472	0.333026				1.44472	0.178472
	1.59422	0.327752				1.59422	0.184055
	1.74372	0.32147				1.74372	0.189317
	1.89322	0.314243				1.89322	0.194216
	2.04271	0.306144				2.04271	0.198717
	2.19221	0.297252				2.19221	0.202785
	2.34171	0.287651				2.34171	0.206387
	2.49121	0.277432				2.49121	0.209496
	2.6407	0.266687				2.6407	0.212086
	2.7902	0.255512				2.7902	0.214136
	2.9397	0.244002				2.9397	0.21563
	3.0892	0.232251				3.0892	0.216555
	3.23869	0.220351				3.23869	0.216903
	3.38819	0.208393				3.38819	0.216673
	3.53769	0.196459				3.53769	0.215865
	3.68719	0.184631				3.68719	0.214487
	3.83668	0.172981				3.83668	0.212549
	3.98618	0.161577				3.98618	0.210068
	4.13568	0.150478				4.13568	0.207063
	4.28518	0.139737				4.28518	0.203559
	4.43467	0.129398				4.43467	0.199584
	4.58417	0.1195				4.58417	0.195169
	4.73367	0.110072				4.73367	0.190348
	4.88317	0.101137				4.88317	0.185158
	5.03266	0.0927109				5.03266	0.179636
	5.18216	0.0848022				5.18216	0.173825
	5.33166	0.0774144				5.33166	0.167764
	5.48116	0.0705451				5.48116	0.161495
	5.63065	0.0641871				5.63065	0.155061
	5.78015	0.0583288				5.78015	0.148503
	5.92965	0.0529548				5.92965	0.141862
	6.07915	0.0480467				6.07915	0.135177
	6.22864	0.0435835				6.22864	0.128487
	6.37814	0.0395422				6.37814	0.121827
	6.52764	0.0358985				6.52764	0.115232
	6.67714	0.0326271				6.67714	0.108734
	6.82663	0.0297022				6.82663	0.102361
	6.97613	0.0270978				6.97613	0.0961392
	7.12563	0.0247884				7.12563	0.0900923
	7.27513	0.022749				7.27513	0.0842405
	7.42462	0.0209551				7.42462	0.0786012
	7.57412	0.0193837				7.57412	0.0731889
	7.72362	0.0180126				7.72362	0.0680152
	7.87312	0.0168211				7.87312	0.0630889
	8.02261	0.0157897				8.02261	0.0584161
	8.17211	0.0149004				8.17211	0.0540005
	8.32161	0.0141368				8.32161	0.0498434
	8.47111	0.0134834				8.47111	0.0459439
	8.6206	0.0129267				8.6206	0.0422992
	8.7701	0.0124542				8.7701	0.0389048
	8.9196	0.0120546				8.9196	0.0357546
	9.0691	0.0117181				9.0691	0.0328411
	9.21859	0.0114357				9.21859	0.0301557
	9.36809	0.0111997				9.36809	0.0276891
	9.51759	0.0110031				9.51759	0.025431
	9.66709	0.0108401				9.66709	0.0233707
	9.81658	0.0107054				9.81658	0.0214972
	9.96608	0.0105944				9.96608	0.0197989
	10.1156	0.0105035				10.1156	0.0182647
	10.2651	0.0104292				10.2651	0.016883
	10.4146	0.0103687				10.4146	0.0156429
	10.5641	0.0103196				10.5641	0.0145332
	10.7136	0.01028				10.7136	0.0135435
	10.8631	0.0102481				10.8631	0.0126636
	11.0126	0.0102225				11.0126	0.0118837
	11.1621	0.010202				11.1621	0.0111946
	11.3116	0.0101858				11.3116	0.0105878
	11.4611	0.0101729				11.4611	0.0100549
	11.6106	0.0101627				11.6106	0.00958849
	11.7601	0.0101547				11.7601	0.00918149
	11.9095	0.0101484				11.9095	0.00882742
	12.059	0.0101435				12.059	0.00852035
	12.2085	0.0101396				12.2085	0.00825484
	12.358	0.0101367				12.358	0.00802596
	12.5075	0.0101344				12.5075	0.00782926
	12.657	0.0101326				12.657	0.00766073
	12.8065	0.0101313				12.8065	0.00751677
	12.956	0.0101302				12.956	0.00739416
	13.1055	0.0101294				13.1055	0.00729005
	13.255	0.0101288				13.255	0.00720191
	13.4045	0.0101284				13.4045	0.00712751
	13.554	0.010128				13.554	0.00706491
	13.7035	0.0101278				13.7035	0.00701238
	13.853	0.0101276				13.853	0.00696843
	14.0025	0.0101274				14.0025	0.00693178
	14.152	0.0101273				14.152	0.0069013
	14.3015	0.0101273				14.3015	0.00687602
	14.451	0.0101272				14.451	0.00685512
	14.6005	0.0101272				14.6005	0.0068379
	14.75	0.0101271				14.75	0.00682374
[truncated: 10 more columns]

## Sheet: Figure 3
Panel c, left				Panel c, right					Panel d, left				Panel d, right
	Type I - Type I	Type II - Type II		EPSP max amplitude (mV)						Type I - Type II	Type II - Type I		EPSP max amplitude (mV)
Connection Type	Number of observations			Type I - Type I	Type II - Type II				Connection Type	Number of observations			Type I - Type II	Type II - Type I
mixed	2	0		0.951089	0.173547				mixed	1	0		1.42891	1.96616
electrical	10	2		0.423695	0.214959				electrical	0	0		2.38235	1.2885
chemical	0	0		0.250684	0.4114				chemical	6	5		2.2505	0.897033
Slow	0	13		0.206054	0.28219				Slow	6	7		2.3655	0.963901
				0.249528	0.75354				No connection		2		3.79031	1.04799
	% of Total			0.243526	0.409241					% of Total			5.21157
mixed	16.6667	0		0.0824731	0.386191				mixed	7.69231	0		2.49762
electrical	83.3333	13.3333		0.780245	0.392196				electrical	0	0
chemical	0	0		0.271061	0.111746				chemical	46.1538	35.7143
Slow	0	86.6667		2.03027	0.367043				Slow	46.1538	50
				1.32052	0.732872				No connection		14.2857
				1.23542	0.549866
					0.52578
					0.251496
					0.236008

## Sheet: Figure 4
Panel b
	Electric					Slow					Glutamatergic
	18bGA		NBQX			18bGA		NBQX			18bGA		NBQX
	Experiment ID	Amplitude (% of Control)	Experiment ID	Amplitude (% of Control)		Experiment ID	Amplitude (% of Control)	Experiment ID	Amplitude (% of Control)		Experiment ID	Amplitude (% of Control)	Experiment ID	Amplitude (% of Control)
	140820_e3	0.164598	140225_e1	0.850642		140317_e1	0.345959	140214_e1	1.06709		140820_e3	0.97239	140225_e1	0.0854173
	140903_e1	0.0473143	140228_e1	1.17645		140905_e3	0.179304	140117_e1	0.411565		140903_e1	0.560265	140228_e1	0.411117
	140911_e1	0.207522	140227_e1	0.936008		140910_e2	0.738044	140228_e2	0.268294		140911_e1	1.04108	140117_e1	0.0225179
	150625_e1	0.10152	150625_e1	1.21195		160311_e2B	0.693283	140828_e2	0.410711		140910_e2	1.86601	140227_e1	0.00515578
	160303_e1	0.0414878	160419_e2	0.814097		160510_e2	0.134549	141021_e2	0.501035		160311_e2B	0.884528	140228_e2	0.0424646
	160413_e1	0.0903424	160617_e1	0.845689				140314_e1	1.13808				140828_e2	0.0362901
	160418_e3	0.350678						150626_e2	0.621413				141021_e2	0.0636112
	160512_e1	0.16242						150717_e1	1.63613				140314_e1	0.0373204
	160621_e1	0.388017						150716_e2	1.27228				150708_e3	0.179887
								160510_e2	1.37032				150626_e2	0.0159082
								160317_e3	0.746296				150717_e1	0.0733178
								160329_e2	0.731357				150716_e2	0.048839
								160617_e2	1.07083				160419_e2	0.00510076
													160317_e3	0.0106596
													160329_e2	0.0527575
													160617_e1	0.00129629
													160617_e2	0.102686
Panel d
	Electrical			Slow
	EPSP rise time (ms)	EPSP decay time (ms)		EPSP rise time (ms)	EPSP decay time (ms)
	0.135563	0.206527		2.0492	26.7087
	0.17837	0.270916		2.71403	45.9788
	0.137016	0.252103		3.49205	28.452
	0.141411	0.253497		1.68981	42.4595
	0.133133	0.249174		2.22865	18.8446
	0.157757	0.207685		1.18819	15.6412
	0.139275	0.272152		1.50779	19.6944
	0.272026	0.607231		2.19197	40.6308
	0.175486	0.312662		1.22169	21.0503
	0.119713	0.277497		2.08272	18.2381
	0.17366	0.305831		3.82197	56.9983
	0.164227	0.293844		2.5828	16.2286
	0.141678	0.168993		4.08825	22.6265
	0.175915	0.352389		5.75874	13.9147
	0.180855	0.372409		1.69891	29.5229
	0.214218	0.477141		3.64702	13.3493
	0.154087	0.301387		1.36347	25.1311
	0.17194	0.202344		1.28289	24.9708
	0.181847	0.348103		4.48092	23.0399
	0.221359	0.370839		1.46406	21.4804
	0.54945	0.713801		2.62426	38.7727
	0.149357	0.197963		1.51548	13.9575
	0.152046	0.263587		0.99976	7.39166
	0.105801	0.173043		1.94159	11.9439
	0.186382	0.225218		3.22463	16.6759
	0.170399	0.311413		2.17635	32.8141
	0.1991	0.410005		2.33972	27.0305
	0.174706	0.337022		2.05095	19.5557
	0.172779	0.412503		2.53389	21.9561
	0.207745	0.449303		1.52123	12.0557
	0.156101	0.549091		2.38244	13.9061
	0.157017	0.40466		2.70029	5.79194
	0.233894	0.340854		2.71699	16.005
	0.213993	0.219973		4.65205	20.3725
	0.192463	0.21175		4.25194	12.2485
	0.196815	0.327012		4.03033	13.5174
	0.162365	0.30648		2.24664	48.798
	0.183399	0.15315		2.19955	18.811
	0.344057	0.18017		3.75198	51.9035
	0.179806	0.30447		1.69407	18.3341
	0.229576	0.23386		1.95523	13.2201
	0.390041	0.10013		1.6321	12.1408
	0.154873	1.14318		5.31744	29.5643
	0.262802	0.084375		4.31983	18.5195
	0.241146	0.915778		7.76435	21.23
	0.332561	3.74643		8.82286	65.7957
	0.225483	3.82737		9.57719	28.375
	0.203167	1.98107		4.08747	31.8831
	0.338089	4.97896		4.56645	21.628
	0.221317	1.47017		2.63841	86.6184
	0.176884	0.375058		5.99963	25.4445
	0.435646	2.9616		2.04391	63.6642
	0.22242	0.427798		9.06629	23.47
	0.451977	0.269683		6.11798	23.6491
	0.250381	0.660226		6.26929	27.5749
	0.40255	10.909		5.62794	71.3954
	0.419834	0.794858		5.249	9.30696
	0.193218	4.82713		7.14508	52.216
	0.246967	8.1628		5.06392	49.492
	0.396709	1.56405		5.61777	46.3764
	0.275124	0.617178		3.30971	62.854
	0.538216	2.09911		2.4346	36.051
	0.280544	0.49154		2.50366	40.139
	0.315632	0.770532		4.93164	12.8764
	0.53149	2.14222		5.07657	25.8685
	0.270569	0.364322		2.35505	8.70167
	0.360092	2.1418		1.26567	8.21684
	0.312454	1.79181		3.23012	20.2573
	0.233952	0.867338		2.12943	13.6709
	0.333412	1.66632		1.50103	17.0509
	0.288788	1.59637		2.11887	36.0259
	0.314396	1.51217		1.91555	19.0291
	0.321915	1.52989		1.20306	7.74786
	0.269753	1.29796		1.82587	12.2897
	0.280155	1.18977		1.36416	4.74019
	0.263508	1.05262		2.84806	8.29227
	0.310062	0.894617		6.35317	6.4744
				1.21869	22.7175
				3.2897	17.2565
				1.60955	13.6284
				5.77278	24.4931
				6.76943	6.22495
				2.77364	12.238
				1.95251	22.7524
				1.68353	14.845
				1.62501	27.6049
				3.41019	30.8937
				3.09403	24.0177
				3.00786	13.1266
				2.83301	13.1617
				1.9448	19.6773
				2.6225	2.29009
				3.51789	28.8895
				6.05202	18.5273
				2.96677	10.7135
				3.39374	35.3889
				2.68702	30.5908
				2.40155	27.1895
				8.98242	17.393
				3.08688	40.6075
				0.962879	42.2686

## Sheet: Figure 5
Panel d
	V0d				160314_e3	160404_e2	160413_e1	160505_e3	160506_e1	160419_e1	160419_e2	160503_e2	160510_e1	160510_e2	160512_e1	160512_e2	160517_e1	160523_e1	160607_e1	160621_e2	160317_e3	160318_e2	160322_e2	160329_e2	160405_e2	160602_e2	160603_e1	160614_e4	160617_e1	160617_e2
		Firing Reliability - Mean	Firing Reliability - SD	Speed Bin	V0d_C1	V0d_C2	V0d_C3	V0d_C4	V0d_C5	V0d_C6	V0d_C7	V0d_C8	V0d_C9	V0d_C10	V0d_C11	V0d_C12	V0d_C13	V0d_C14	V0d_C15	V0d_C16	V0d_C17	V0d_C18	V0d_C19	V0d_C20	V0d_C21	V0d_C22	V0d_C23	V0d_C24	V0d_C25	V0d_C26
		0		15				0													0
		3.09375	5.65063	25	0	0		23.0769	7.04225	0	0	12.8205	0	0	4.65116	0	0	0	0.483092	0	11.7647	0	0	0	5.71429	0	4.08163	0	7	0.70922
		19.2754	23.1645	35	3.125	4.6729	0	75.6757	21.1679	1.80723	5.88235	6.03448	9.23077	1.94175	27.6596	0	0	8	28.5714	31.5789	60	58.3333	0	31.7073	24.5989	15.1899	3.38983	0.961538	71.4286	10.2041
		52.824	34.0702	45	0	43.75	2.53165	100	54.1667	28	87.5	36	80	29.4118	63.1579	12	15.7895	60.9756	50	64.8649	62.5	100	0	100	92.3077	96	38.8889	17.6471	100	37.931
		73.0694	26.1153	55	16.6667	50	0	100	76.1905	61.5385	100	81.8182	87.5	63.6364	100	62.5	58.3333	67.5676		83.7209	66.6667	100	57.1429	100	100	100	66.6667	62.5	100	64.2857
		87.1181	20.2389	65	61.5385	50		100	100	75	100	100	100	30.7692	100	100	100	77.7778		85.7143			80	94.4444		100		100	100
Panel e, left				Panel e, right
	Type I - V0d	Type II - V0d		EPSP max amplitude (mV)
Connection Type	Number of observations			Type I - V0d	Type II - V0d
mixed	2	4		1.28767	0.730846
electrical	4	6		1.04082	0.338089
chemical	5	0		0.313499	0.423081
Slow	0	7		2.60898	0.243122
				2.61473	0.989025
	% of Total			5.57523	1.79857
mixed	18.1818	23.5294		2.23814	0.493399
electrical	36.3636	35.2941		1.1564	2.27537
chemical	45.4545	0		2.02181	1.71105
Slow	0	41.1765		1.69192	1.20533
				2.00892

## Sheet: Figure 6
	Panel a, left					Panel a, right				Panel e										Panel i							Panel j
		Type I - pMN	Type II - pMN			EPSP max amplitude (mV)				Type I V2a			Type II V2a			pMN				c-r CC (%)							From Type I					Type I - Type I			Type II - Type II			Type I - Type II			Type II - Type I			Type I - V0d			Type II - V0d
	Connection Type	Number of observations				Type I - pMN	Type II - pMN			r-c CC (%)	c-r CC (%)		r-c CC (%)	c-r CC (%)		r-c CC (%)	c-r CC (%)			Slow	Electric	Glutamatergic	Mixed					Probability	connected	total		Pair ID	Connection type		Pair ID	Connection type		Pair ID	Connection type		Pair ID	Connection type		Pair ID	Connection type		Pair ID	Connection type
	mixed	7	34			2.97884	3.12035			0.577432	0.155384		0.79978	0.684022		2.05931	2.5719			0.684022	0.389196	0.227759	0.609457				Type I	1	12	12		150706_e1	electrical		140924_e3	slow		140820_e3	slow		150703_e2	Chemical		160317_e3	chemical		160314_e3	mixed
	electrical	0	6			1.23214	4.54237			0.226279	0.0812705		1.00765	1.38243		4.14546	1.42333			1.38243	1.49893	0.0989111	0.969209				Type II	0.538462	7	13		160219_e2	electrical		150323_e1	slow		140924_e1	slow		150707_e2	Slow		160329_e2	chemical		160404_e2	mixed
	chemical	31	0			1.17983	1.97443			0.825445	1.62417		2.53744	2.01169		4.05916	2.32386			2.01169	0.155384	0.186145	0.0327869				V0d	1	11	11		160229_e2	electrical		150323_e2	slow		150319_e1	slow		160223_e3	slow		160405_e2	chemical		160505_e3	mixed
	Slow	0	31			2.38898	1.54799			2.34004	2.13073		3.32846	1.20119		3.8153	2.64777			1.20119	0.0812705	0.0754121	0.0337179				pMN	1	38	38		160524_e2	electrical		150324_e2	slow		140821_e1	chemical		160225_e2	slow		160603_e1	chemical		160419_e2	mixed
						2.04234	5.57367			0.523911	0.969209		3.10564	0.389196						0.398534	1.62417	1.58563	0.467109									160524_e3	electrical		160218_e1	slow		150626_e2	chemical		160225_e3	slow		160322_e2	mixed		160413_e1	electrical
		%of Total				1.58965	2.1069			1.4127	1.01313		1.00219	0.398534						1.42942	2.13073	1.30956	0.289839									150627_e2	electrical		160218_e2	slow		150717_e1	chemical		150628_e1	Chemical		160318_e2	electrical		160506_e1	electrical
	mixed	18.4211	47.8873			1.64781	7.11271			0.417488	0.0327869		1.29109	1.42942						1.11773	1.01313	1.74908	0.434839				From Type II					150703_e3	electrical		131212_e1	slow		150714_e1	slow		150708_e3	Chemical		160602_e2	electrical		160512_e1	electrical
	electrical	0	8.4507			3.5112	3.20258						1.92907	1.11773						0.213355	0.444525	0.933652	3.38121					Probability	connected	total		150625_e1	electrical		150324_e1	slow		150714_e3	slow		150709_e3	Chemical		160614_e4	electrical		160607_e1	electrical
	chemical	81.5789	0			1.48215	1.32679						2.44588	1.49893						0.0218375	0.515543	0.773655	3.39143				Type I	0.357143	5	14		150703_e1	electrical		150325_e3A	slow		160223_e2	slow		150702_e1	none		160621_e1	electrical		160419_e1	slow
	Slow	0	43.662			0.822974	2.32658													0.121553	0.303261	0.245842	1.81668				Type II	0.133333	2	15		160229_e3	mixed		150330_e2	slow		150402_e2	Chemical		150702_e2	none		160617_e2	chemical		160503_e2	slow
						1.33959	0.958519													0.0779842	0.86414	0.0779272	1.66252				V0d	0.588235	10	17		160301_e2	electrical		150331_e2	Electrical		150716_e2	chemical		150708_e2	Slow		160617_e1	mixed		160510_e2	slow
						1.6508	7.6768													0.0975587	1.20069	1.87048	1.55329				pMN	0.56338	40	71		160303_e1	mixed		131022_e1	slow		160217_e2	chemical		150717_e2	slow					160512_e2	slow
						1.52386	2.35438													1.19682	0.54203	2.58303	5.77844												150707_e3	slow		160219_e1	mixed		160225_e4	slow					160523_e1	slow
						1.27743	2.54053													0.917273	0.152032	1.74207	2.4321												150714_e2	slow					160325_e2	Chemical					160621_e2	slow
						2.07891	3.69714													0.162525	0.404228	0.250335	1.14418												160310_e1B	Electrical											160418_e3	electrical
						0.830418	0.913223													0.303356	0.883971	4.90414	1.65694																								160517_e1	electrical
						0.624248	1.18675													0.485914	1.39457	1.66152	1.65422																								160510_e1	slow
						0.947525	0.53551													0.260344	2.93472	5.86469	1.81692
						0.841485	2.24979													0.829104	3.9345	3.81559	1.41949
						1.03293	1.41781													0.452312		1.79392	3.35393
						0.566439	1.55176													0.667922		0.498574	0.712316
						1.37575	7.15646													1.11043		0.125567	2.00523
						1.12993	1.08283													2.36601		2.90209	0.340776
						1.14886	1.08914													6.58167		2.8685	1.98357
						0.68832	0.483948													2.0814			1.55646
						2.2188	3.3795													0.294744			3.75228
						1.18036	4.0117													0.631224			3.96785
						1.39661	2.91594													2.20882			0.862374
						1.25631	3.70882													1.88479			1.86902
						1.02972	1.03165																1.80163
						1.41051	1.51311																0.666523
						0.655377	4.76887																0.597707
						1.88665	0.697021
						0.92924	3.56705
						1.06853	0.279793
						2.014	0.526184
						0.940031	0.426941
						0.748651	0.332647
							0.358299
							0.258049
[truncated: 4 more columns]
